# Supplementary material for: Drosophila USP22/nonstop polarizes the actin cytoskeleton during collective border cell migration
Source: J Cell Biol. 2021 May 14;220(7):e202007005. doi: 10.1083/jcb.202007005 (PMC8129793; doi:10.1083/jcb.202007005)
Supplement: Table S2 — summarizes RNAi lines used to screen for Drosophila DUBs involved in BC migration. [file JCB_202007005_TableS2.xls]

## Sheet: Sheet1
	H. Sapiens			D. melanogaster					Transgenic RNAi line					Blast result summary
Column1	Column2	Column3	Column4	Column5	Column6	Column7	Column8	Column9	Column10	Column11	Column12	Column13	Column14	Column15	Column16	Column17	Column18	Column20	Column21	Column22	Column23	Column24	Column25	Column26	Column27	Column28	Column29	Column30	Column31	Column32	Column33	Column34	Column35	Column36	Column37	Column38	Column39	Column40	Column41	Column42	Column43	Column44	Column45	Column46	Column47	Column48	Column49	Column50	Column51
No.	Symbol	GeneID	ProteinID	Symbol	GeneID	ProteinID	H orthologue	CG number	NIG-Fly	NIG-Fly	VDRC	VDRC	VDRC	Score	E-value	Top Blast Hit	aa
1	UCHL3	7347	P15374	Uch	33397	P35122	UCHL3	CG4265	4265R-1	4265R-2	103614	26469	26468	231	e-60	UCHL3	227
2	UCHL5	51377	Q9Y5K5	Uch-L3	39102	Q9XZ61	UCHL5	CG3431	3431R-1	3431R-3	103481	32443	34617	410	e-114	UCHL5	324
3	UCHL5	51377	Q9Y5K5	CG1950	32173	Q9VYQ3	UCHL5	CG1950	1950R-1	1950R-2				329	e-90	UCHL5	340
4	BAP1	8314	Q92560	CG8445	36794	Q7K5N4	BAP1	CG8445	8445R-1	8445R-2	107757	47743	28904	335	e-91	BAP1	471
5	USP1	7398	O94782	CG15817	43462	Q9VAM3	USP1	CG15817			100992	41605	41604	87.8	e-16	USP1	1078
6	USP2	9099	O75604	CG14619	33132	Q9VR54	USP2	CG14619	14619R-1	14619R-3	104382	37929	37930	302	e-81	USP2	856
7	USP5	8078	P45974	CG12082	38375	Q9VZU7	USP5	CG12082	12082R-2		17567	17568		840	e0	USP5	827
8	USP7	7874	Q93009	Usp7	32169	Q9VYQ8	USP7	CG1490			105752	40657	49107	1044	e0	USP7	1129
9	USP8	9101	P40818	CG5798	42509	Q9VDD8	USP8	CG5798			107623			307	e-83	USP8	896
10	USP9X	8239	Q93008	faf	43749	P55824	USP9X	CG1945	1945R-1	1945R-2	107716	2955	30679	2311	e0	USP9X	2778
11	USP10	9100	Q14694	CG32479	38103	Q9W0L7	USP10	CG32479			37858	37859		308	e-83	USP10	1517
12	USP14	9097	P54578	CG5384	34387	Q9VKZ8	USP14	CG5384			110227	27405	28647	554	e-157	USP14	475
13	USP22	23326	Q9UPT9	not	40030	Q9VVR1	USP22	CG4166			45775	45776		532	e-150	USP22	496
14	USP30	84749	Q70CQ3	CG3016	31519	Q9W462	USP30	CG3016	3016R-1		7090			154	e-37	USP30	558
15	USP31	57478	Q70CQ4	CG30421	37954	Q9W117	USP31	CG30421			103553	33726	33727	456	e-127	USP31	1272
16	USP32	84669	Q8NFA0	CG8334	40169	Q9VW49	USP32	CG8334			18981	18982		759	e0	USP32	1736
17	USP33	23032	Q8TEYZ	CG8494	36580	Q7JW61	USP20	CG8494			110250	23934	28910	555	e-157	USP33	975
18	USP34	9736	Q70CQ2	CG5794	42935	Q8IMW2	USP34	CG5794			106192	27517		863	e-0	USP34	3703
19	USP36	57602	Q9P275	Usp36/mule	38648	Q9VRP5	USP36/USP42	CG5505			105989	11152		266	e-70	USP36	1085
20	USP38	84640	Q8NB14	CG8830	36361	Q7JQI1	USP35	CG8830			28960			181	e-45	USP38	852
21	USP39	10713	Q53GS9	CG7288	32881	Q9VWP1	USP39	CG7288	7288R-1	7288R-2	47664	47663		622	e-178	USP39	494
22	USP45	85015	Q70EL2	CG4165	31458	Q9W4C3	USP45	CG4165	4165R-1	4165R-2	110286	41976	41977	148	e-34	USP45	1126
23	USP46	64854	P62068	CG7023	42702	Q8IMZ7	USP46/USP12	CG7023			100586	27799	27802	356	e-100	USP46	424
24	USP47	55031	Q96K76	Ubp64E	38644	Q24574	USP47	CG5486	5486R-3	5486R-4	103743	26027		550	e-155	USP47	1556
25	PAN2/USP52	9924	Q504Q3	CG8232	35893	A1Z7K9	PAN2	CG8232	8232R-1					892	e-0	USP52	1241
26	USP54	159195	Q70EL1	ec	31339	O77283	USP54/USP53	CG2904	2904R-1	2904R-2	106671			381	e-104	USP54	1746
27	CYLD	1540	Q9NQC7	CYLD	34380	Q8IPC5	CYLD	CG5603	5603R-1	5603R-2	101414	15340		439	e-122	CYLD	550
28	OTUB1	55611	Q96FW1	CG4968	34384	Q9VL00	OTUB1	CG4968			21978			285	e-76	OTUB1	262
29	ZRANB1	54764	Q9UGI0	trbd (TRABID)	41179	Q9VH90	ZRANB1	CG9448			24030			558	e-158	TRABID	778
30	YOD1	55432	Q5VVQ6	CG4603	38603	Q9VRJ9	YOD1	CG4603	4603R-1	4603R-2	21893	21894		257	e-68	YOD1	347
31	OTUD6B	51633	Q8N6M0	CG7857	39671	Q9VUN9	OTUD6B	CG7857	7857R-2	7857R-3	105469			198	e-50	OTUB6	312
32	OTUD4	54726	Q01804	otu-PA	31789	P10383	OTUD4	CG12743	12743R-1	12743R-3	108845	47431	47432	155	e-37	OTUD4	811
33	OTUD4	54726	Q01804	CG3251	33671	Q9VR20	OTUD4/HIN1L1	CG3251			100532	34574	34573	132	e-30	OTUD4	495
34	OTUD5	55593	Q96G74	CG6091	39302	Q9VTK7	OTUD5	CG6091			109912	27558	27559	253	e-66	OTUD5	659
35	STAMBP	57559	Q96FJ0	CG2224	43617	Q9VA71	AMSH/AMSHLP	CG2224			108622	20852		322	e-87	STAMBP	420
36	CSN5	10987	Q92905	CSN5	42000	Q9XZ58	CSN5	CG14884	14884R-1	14884R-3				508	e-143	CSN5	327
37	CSN6	10980	Q7L5N1	CSN6	42661	Q9VCY3	CSN6	CG6932			105385	22308	22307	414	e-115	CSN6	341
38	EIF3H	8667	O15372	eIF-3p40	45682	Q9U9Q4	EIF3H	CG9124	9124R-2		106189	36086	36087	296	e-80	EIF3H	338
39	EIF3F	8665	O00303	CG9769	40587	Q9VN50	EIF3F	CG9769			101465			280	e-75	EIF3F	280
40	EIF3F	8665	O00303	CG8335	35547	A1Z6K7	EIF3F/EIF3FP2	CG8335	8335R-1	8335R-7	108169	15506	15507	192	e-84	EIF3F	286
41	PSMD7	5713	P51665	Mov34	37894	P26270	PSMD7	CG3416			108573	26183		478	e-134	PSMD7	338
42	PSMD14	10213	O00487	Rpn11	33738	Q9V3H2	PSMD14	CG18174			19272	19273		552	e-157	PSMD14	308
43	PRPF8	10594	Q6P2Q9	prp8	36304	A1Z8U0	PRPF8	CG8877	8877R-2	8877R-3	18565	18567		4487	e-0	PRPF8	2396
44	MPND	84954	Q8N594	CG4751	34551	Q9VKJ1	MPND	CG4751			26623	45530		298	e-79	MPND	1412
45	JOSD2	126119	Q8TAC2	CG3781	31560	Q9W422	JOSD2	CG3781	3781R-1		7113	108379		169	e-42	JOSD2	221
[truncated: 205 more columns]
